# Supplementary material for: Isolation, identification and phenotypic and molecular characterization of pathogenic Vibrio vulnificus isolated from Litopenaeus vannamei
Source: PLoS One. 2017 Oct 18;12(10):e0186135. doi: 10.1371/journal.pone.0186135 (PMC5646798; doi:10.1371/journal.pone.0186135)
Supplement: S2 Table — (XLSX) [file pone.0186135.s002.xlsx]

## Sheet: Sheet1
Artificial infection experiment
Group	Concentration/ CFU·mL-1	Death of different group/ tail			Everage death/ tail	Trials/tail	Mortality/%
		1	2	3
The test group	1×108	20	20	20	20	20	100
	5×107	17	14	17	16	20	80
	1×107	8	11	11	10	20	50
	5×106	0	0	0	0	20	0
	1×106	0	0	0	0	20	0
The control group	Normal saline	0	0	0	0	20	0
